# Supplementary material for: Modeling natural coinfection in a bat reservoir shows modulation of Marburg virus shedding and spillover potential
Source: PLoS Pathog. 2025 Mar 17;21(3):e1012901. doi: 10.1371/journal.ppat.1012901 (PMC11978059; doi:10.1371/journal.ppat.1012901)
Supplement: S1 Data — (XLSX) [file ppat.1012901.s004.xlsx]

## Sheet: Fig 2A
	SOSV+MARV
Days post MARV inoculation	187090	188269	188420	909368	920031	920270	148532	148548	148573	188441	188637	935146
-5	0.1	0.1	0.1	0.1	0.1	0.1	0.1	0.1	0.1	0.1	0.1	0.1
-3	91.6618	7.82937	0.1	0.1	12.0204	114.705	110.254	2.4523	12.4235	0.1	0.1	36.1654
-1	496.024	608.559	14.8451	82.4815	99.2116	616.64	298.494	1.32793	363.807	2.63683	59.3104	417.855
1	22.3452	85.247	5.89594	152.32	20.9189	18.9483	0.1	0.1	70.4057	0.1	12.18	0.1
0.10000=not detected (ND); ND was coded as 0.10000 so that data could be displayed on a logarithmic y-axis; For statistical analyses, ND was coded as 0.00000

## Sheet: Fig 2B
	SOSV+MARV
Days post MARV inoculation	187090	188269	188420	909368	920031	920270	148532	148548	148573	188441	188637	935146
-5	0.1	0.1	0.1	0.1	0.1	0.1	0.1	0.1	0.1	0.1	0.1	0.1
-4	0.1	0.1	0.1	0.1	0.1	0.1	0.1	0.1	0.1	0.1	0.1	0.1
-3	0.1	0.1	0.1	0.1	0.1	0.1	0.1	0.1	0.1	0.1	0.1	0.1
-2	0.1	0.1	0.1	0.1	0.1	0.1	0.1	0.1	0.1	0.1	0.1	0.1
-1	0.1	0.1	0.1	0.1	21.5083	0.1	42.1498	0.1	0.1	0.1	0.1	0.1
0	0.1	0.1	0.1	0.1	13.5061	30.0147	0.1	0.1	0.1	0.1	0.1	0.1
1	0.1	0.1	0.1	0.1	0.1	16.3099	0.1	0.1	0.1	0.1	0.1	0.1
2	0.1	0.1	0.1	0.1	0.1	0.1	0.1	0.1	0.1	0.1	0.1	0.1
3	0.1	0.1	0.1	0.1	0.1	0.1	0.1	0.1	0.1	0.1	0.1	0.1
4	0.1	0.1	0.1	0.1	0.1	0.1	0.1	0.1	0.1	0.1	0.1	0.1
5	0.1	0.1	0.1	0.1	0.1	0.1	0.1	0.1	0.1	0.1	0.1	0.1
6	0.1	0.1	0.1	0.1	0.1	0.1	0.1	0.1	0.1	0.1	0.1	0.1
7	0.1	0.1	0.1	0.1	0.1	0.1	0.1	0.1	0.1	0.1	0.1	0.1
8	0.1	0.1	0.1	0.1	0.1	0.1	0.1	0.1	0.1	0.1	0.1	0.1
9	0.1	0.1	0.1	0.1	0.1	0.1	0.1	0.1	0.1	0.1	0.1	0.1
10	0.1	0.1	0.1	0.1	0.1	0.1	0.1	0.1	0.1	0.1	0.1	0.1
11	0.1	0.1	0.1	0.1	0.1	0.1	0.1	0.1	0.1	0.1	0.1	0.1
12	0.1	0.1	0.1	0.1	0.1	0.1	0.1	0.1	0.1	0.1	0.1	0.1
0.10000=not detected (ND); ND was coded as 0.10000 so that data could be displayed on a logarithmic y-axis; For statistical analyses, ND was coded as 0.00000

## Sheet: Fig 2C
	SOSV+MARV
Days post MARV inoculation	187090	188269	188420	909368	920031	920270	148532	148548	148573	188441	188637	935146
-5	0.1	0.1	0.1	0.1	0.1	0.1	0.1	0.1	0.1	0.1	0.1	0.1
-4	0.1	0.1	0.1	0.1	0.1	0.1	0.1	0.1	0.1	0.1	0.1	0.1
-3	0.1	0.1	0.1	0.1	0.1	0.1	0.1	0.1	0.1	0.1	0.1	0.1
-2	0.1	0.1	0.1	0.1	0.1	0.1	0.1	0.1	0.1	0.1	0.1	0.1
-1	267.586	20.0147	0.1	0.1	0.1	0.1	4.45901	0.1	0.1	0.1	0.1	0.1
0	67.598	51.8829	0.1	32.6537	0.1	0.1	35.8221	0.1	4.01121	0.1	0.1	70.8016
1	6.45821	543.058	3.24599	18.2445	18.6102	3.65642	0.1	0.1	23.6139	0.1	172.927	4165.33
2	73.1824	0.1	0.1	0.1	49.5354	0.1	0.1	0.1	17.419	0.1	0.1	0.1
3	0.1	0.1	0.1	1038.42	24.7331	0.1	0.1	0.1	7.92806	0.1	0.1	0.1
4	0.1	0.1	5.22618	0.1	0.1	0.1	0.1	0.1	0.1	0.1	0.1	0.1
5	0.1	0.1	0.1	36.0598	0.1	0.1	0.1	0.1	0.1	0.1	0.1	0.1
6	0.1	0.1	0.1	0.1	0.1	0.1	0.1	0.1	0.1	0.1	0.1	0.1
7	0.1	0.1	0.1	0.1	0.1	0.1	0.1	0.1	0.1	0.1	0.1	0.1
8	0.1	0.1	0.1	0.1	0.1	0.1	0.1	0.1	0.1	0.1	0.1	0.1
9	0.1	0.1	0.1	0.1	0.1	0.1	0.1	0.1	0.1	0.1	0.1	0.1
10	0.1	0.1	0.1	0.1	0.1	0.1	0.1	0.1	0.1	0.1	0.1	0.1
11	0.1	0.1	0.1	0.1	0.1	0.1	0.1	0.1	0.1	0.1	0.1	0.1
12	0.1	0.1	0.1	0.1	0.1	0.1	0.1	0.1	0.1	0.1	0.1	0.1
0.10000=not detected (ND); ND was coded as 0.10000 so that data could be displayed on a logarithmic y-axis; For statistical analyses, ND was coded as 0.00000

## Sheet: Fig 3A
SOSV+MARV		MARV only		NEG CO
Pre	Post	Pre	Post	Pre	Post
0.08	0.37	0.09	0.07	0.07	0.08
0.08	0.28	0.07	0.08	0.08	0.08
0.08	0.16	0.08	0
0.07	0.35	0.06	0.07
0.08	0.32	0.08	0.06
0.08	0.21	0.08	0.06
0.08	0.13	0.07	0.06
0.08	0.26	0.06	0.07
0.08	1	0.07	0.06
0.08	0.15	0.08	0.07
0.08	0.27	0.08	0.06
0.08	0.09	0.08	0.07

## Sheet: Fig 3B
SOSV+MARV		MARV only		NEG CO
Pre	Post	Pre	Post	Pre	Post
0.02	0.19	0.01	0.08	0.02	0.02
0.01	0.15	0.02	0.75	0.01	0
0.01	0.08	0.02	0.51
0.06	0.07	0.01	1
0.03	0.12	0.01	0.28
0.03	0.06	0.02	0.52
0.01	0.25	0	0.57
0.01	0.4	0.02	0.45
0.03	0.27	0.03	0.37
0.02	0.07	0.01	0.22
0.02	0.05	0.01	0.61
0.02	0.15	0	0.19

## Sheet: Fig 3C
KASV+MARV		MARV only		NEG CO
Pre	Post	Pre	Post	Pre	Post
0.23	0.69	0.24	0	0.19	0.2
0.24	0.67	0.23	0.21	0.22	0.26
0.2	1	0.2	0.19
0.24	0.63	0.25	0.22
0.25	0.98	0.27	0.19
0.25	0.86	0.27	0.16
0.25	0.52	0.25	0.24
0.22	0.67	0.23	0.22
0.24	0.72	0.26	0.24
0.24	0.26	0.24	0.25
0.26	0.78	0.22	0.21
0.24	0.58	0.23	0.24

## Sheet: Fig 3D
KASV+MARV		MARV only		NEG CO
Pre	Post	Pre	Post	Pre	Post
0.02	0.44	0.03	0.37	0.01	0.01
0.02	0.92	0.04	0.37	0.02	0.02
0.03	0.46	0.02	0.69
0.03	0.45	0.01	0.42
0.02	1	0.03	0.32
0.01	0.62	0.04	0.43
0.01	0.28	0.02	0.31
0.02	0.44	0.02	0.3
0.02	0.66	0.02	0.49
0.02	0.57	0.03	0.51
0.02	0.69	0.02	0.39
0.02	0.45	0.02	0.18

## Sheet: Fig 4A
	SOSV+MARV												MARV only
Days post MARV inoculation	187090	188269	188420	909368	920031	920270	148532	148548	148573	188441	188637	935146	920202	920306	920347	920773	920840	938573	188448	344862	909125	909754	920453	920605
1	0.1	0.1	0.1	0.1	0.1	0.1	0.1	0.1	0.1	0.1	0.1	0.1	0.1	0.1	0.1	0.1	0.1	0.1	0.1	0.1	0.1	0.1	0.1	0.1
3	0.1	5.4994	2.5894	33.8385	1.40069	5.68412	1.61983	1.84866	2.23909	2.84035	0.1	2.67637	1.4382	3.97844	1.77681	0.1	1.84866	2.89721	1.96193	0.1	1.24363	9.45387	1.78859	0.1
5	5.46319	30.0443	8.17489	1747.7	16.2519	149.636	12.4775	3.57933	56.2806	27.9382	15.4152	10.9329	63.8084	11.7571	8.79115	21.1681	89.3757	35.4403	33.6157	2.32964	16.4681	88.7871	26.3253	12.982
7	0.1	5.04676	0.1	215.206	0.1	2.48876	0.1	0.1	13.7774	2.72995	8.33855	0.1	6.48712	0.1	0.1	3.60306	0.1	6.57341	1.61983	0.1	1.84866	2.95521	6.03237	1.25188
0.10000=not detected (ND); ND was coded as 0.10000 so that data could be displayed on a logarithmic y-axis; For statistical analyses, ND was coded as 0.00000

## Sheet: Fig 4B
	SOSV+MARV												MARV only
Days post MARV inoculation	187090	188269	188420	909368	920031	920270	148532	148548	148573	188441	188637	935146	920202	920306	920347	920773	920840	938573	188448	344862	909125	909754	920453	920605
1	0.1	0.1	0.1	0.1	0.1	0.1	0.1	0.1	0.1	0.1	0.1	0.1	0.1	0.1	0.1	0.1	0.1	0.1	0.1	0.1	0.1	0.1	0.1	0.1
2	0.1	0.1	0.1	0.1	0.1	0.1	0.1	0.1	0.1	0.1	0.1	0.1	0.1	0.1	0.1	0.1	0.1	0.1	0.1	0.1	0.1	0.1	0.1	0.1
3	0.1	0.1	0.1	0.1	0.1	0.1	0.1	0.1	0.1	0.1	0.1	0.1	0.1	0.1	0.1	0.1	0.1	0.1	0.1	0.1	0.1	0.1	0.1	0.1
4	0.1	0.1	0.1	0.1	0.1	0.1	0.1	0.1	0.1	0.1	0.1	0.1	33.5791	0.1	0.1	0.1	0.1	0.1	0.1	0.1	0.1	0.1	0.1	0.1
5	0.1	0.1	0.1	5.01255	0.1	0.1	0.1	0.1	0.1	0.1	0.1	0.1	178.85	0.1	0.1	0.1	0.1	4.68562	0.1	0.1	0.1	0.1	0.1	0.1
6	0.1	0.1	0.1	56.8251	25.8127	0.1	0.1	0.1	0.1	0.1	0.1	0.1	2898.77	38.17	30.3482	570.555	0.1	20.8019	0.1	0.1	0.1	51.705	16.2078	0.1
7	0.1	27.4281	11.8846	37.4055	130.263	25.4669	0.1	0.1	0.1	5.77524	0.1	22.1036	5845.78	138.415	8.48261	50.3287	0.1	169.456	9.01346	0.1	0.1	43.6822	778.103	15.8832
8	0.1	0.1	46.4159	281.022	0.1	302.664	0.1	0.1	0.1	0.1	0.1	0.1	245.56	732.276	0.1	104.27	13.1499	0.1	53.4784	0.1	0.1	375.571	459.797	13.3285
9	0.1	96.8145	0.1	10.1085	0.1	3.12623	5.25488	0.1	19.0556	0.1	0.1	13.6009	171.757	1068.33	0.1	4.94539	0.1	0.1	19.4451	0.1	0.1	4.4395	2139.95	5.65956
10	0.1	0.1	0.1	0.1	0.1	0.1	7.98303	0.1	0.1	0.1	7.31289	11.1847	648.561	72.9319	65.4714	124.256	0.1	0.1	0.1	0.1	0.1	5.81432	1281.71	0.1
11	0.1	0.1	0.1	115.371	0.1	0.1	0.1	0.1	7.61489	0.1	0.1	3.93197	396.392	3.08434	0.1	6.05444	0.1	0.1	3.29954	0.1	0.1	11.3366	495.206	0.1
12	0.1	0.1	0.1	0.1	0.1	0.1	0.1	0.1	0.1	0.1	0.1	0.1	1230.88	37.9134	0.1	24.9567	0.1	0.1	48.9891	0.1	0.1	3.75065	302.664	0.1
13	0.1	0.1	0.1	0.1	0.1	0.1	0.1	3.14738	6.13666	0.1	0.1	0.1	3.62628	0.1	0.1	74.4226	0.1	0.1	123.421	0.1	0.1	0.1	113.06	0.1
14	0.1	0.1	0.1	0.1	0.1	0.1	0.1	0.1	38.17	0.1	0.1	0.1	15.1507	0.1	0.1	142.2	0.1	0.1	8702.82	0.1	0.1	73.9223	4.12206	0.1
15	0.1	0.1	0.1	0.1	0.1	0.1	0.1	0.1	0.1	0.1	0.1	0.1	0.1	0.1	0.1	0.1	0.1	0.1	262.693	0.1	0.1	151.099	0.1	0.1
16	0.1	0.1	0.1	0.1	0.1	0.1	0.1	10.9606	0.1	0.1	0.1	0.1	10.5259	0.1	0.1	0.1	0.1	0.1	112.3	0.1	0.1	4.81375	0.1	0.1
17	0.1	0.1	0.1	0.1	0.1	0.1	0.1	0.1	0.1	0.1	0.1	0.1	0.1	0.1	0.1	0.1	0.1	0.1	0.1	0.1	0.1	0.1	0.1	0.1
18	0.1	0.1	0.1	0.1	0.1	0.1	0.1	0.1	0.1	0.1	0.1	0.1	0.1	0.1	0.1	0.1	0.1	0.1	5.50892	0.1	0.1	0.1	0.1	0.1
0.10000=not detected (ND); ND was coded as 0.10000 so that data could be displayed on a logarithmic y-axis; For statistical analyses, ND was coded as 0.00000

## Sheet: Fig 4C
	SOSV+MARV												MARV only
Days post MARV inoculation	187090	188269	188420	909368	920031	920270	148532	148548	148573	188441	188637	935146	920202	920306	920347	920773	920840	938573	188448	344862	909125	909754	920453	920605
1	0.1	0.1	0.1	0.1	0.1	0.1	0.1	0.1	0.1	0.1	0.1	0.1	0.1	0.1	0.1	0.1	0.1	0.1	0.1	0.1	0.1	0.1	0.1	0.1
2	0.1	0.1	0.1	0.1	0.1	0.1	0.1	0.1	0.1	0.1	0.1	0.1	0.1	0.1	0.1	0.1	0.1	0.1	0.1	0.1	0.1	0.1	0.1	0.1
3	0.1	0.1	0.1	0.1	0.1	0.1	0.1	0.1	0.1	0.1	0.1	0.1	0.1	0.1	0.1	0.1	0.1	0.1	0.1	0.1	0.1	0.1	0.1	0.1
4	0.1	0.1	0.1	0.1	0.1	0.1	0.1	0.1	0.1	0.1	0.1	0.1	0.1	0.1	0.1	0.1	0.1	0.1	0.1	0.1	0.1	0.1	0.1	0.1
5	0.1	0.1	0.1	0.1	0.1	0.1	0.1	0.1	0.1	0.1	0.1	0.1	0.1	0.1	0.1	0.1	0.1	0.1	0.1	0.1	0.1	3.8314	0.1	0.1
6	0.1	0.1	0.1	0.1	0.1	0.1	0.1	0.1	0.1	0.1	0.1	0.1	6.66136	0.1	0.1	0.1	0.1	0.1	0.1	0.1	0.1	0.1	0.1	0.1
7	0.1	0.1	0.1	0.1	0.1	0.1	0.1	0.1	0.1	0.1	0.1	0.1	0.1	24.0538	0.1	0.1	0.1	0.1	0.1	0.1	0.1	0.1	3.14463	0.1
8	0.1	0.1	0.1	0.1	0.1	0.1	0.1	0.1	0.1	0.1	0.1	0.1	0.1	0.1	0.1	0.1	0.1	0.1	0.1	0.1	0.1	0.1	0.1	0.1
9	0.1	0.1	0.1	0.1	0.1	0.1	0.1	0.1	0.1	0.1	0.1	0.1	0.1	0.1	0.1	0.1	0.1	0.1	0.1	0.1	0.1	0.1	481.171	0.1
10	0.1	0.1	0.1	0.1	0.1	0.1	0.1	0.1	0.1	0.1	0.1	0.1	0.1	0.1	0.1	0.1	0.1	0.1	0.1	0.1	0.1	0.1	0.1	0.1
11	0.1	0.1	0.1	0.1	0.1	0.1	0.1	0.1	0.1	0.1	0.1	0.1	0.1	0.1	0.1	0.1	0.1	0.1	0.1	0.1	0.1	0.1	0.1	0.1
12	0.1	0.1	0.1	0.1	0.1	0.1	0.1	0.1	0.1	0.1	0.1	0.1	0.1	0.1	0.1	0.1	0.1	0.1	0.1	0.1	0.1	0.1	0.1	0.1
13	0.1	0.1	0.1	0.1	0.1	0.1	0.1	0.1	0.1	0.1	0.1	0.1	0.1	0.1	0.1	0.1	0.1	0.1	0.1	0.1	0.1	0.1	0.1	0.1
14	0.1	0.1	0.1	0.1	0.1	0.1	0.1	0.1	0.1	0.1	0.1	0.1	0.1	0.1	0.1	0.1	0.1	0.1	0.1	0.1	0.1	0.1	0.1	0.1
15	0.1	0.1	0.1	0.1	0.1	0.1	0.1	0.1	0.1	0.1	0.1	0.1	0.1	0.1	0.1	0.1	0.1	0.1	0.1	0.1	0.1	0.1	0.1	0.1
16	0.1	0.1	0.1	0.1	0.1	0.1	0.1	0.1	0.1	0.1	0.1	0.1	0.1	0.1	0.1	0.1	0.1	0.1	0.1	0.1	0.1	0.1	0.1	0.1
17	0.1	0.1	0.1	0.1	0.1	0.1	0.1	0.1	0.1	0.1	0.1	0.1	0.1	0.1	0.1	0.1	0.1	0.1	0.1	0.1	0.1	0.1	0.1	0.1
18	0.1	0.1	0.1	0.1	0.1	0.1	0.1	0.1	0.1	0.1	0.1	0.1	0.1	0.1	0.1	0.1	0.1	0.1	0.1	0.1	0.1	0.1	0.1	0.1
0.10000=not detected (ND); ND was coded as 0.10000 so that data could be displayed on a logarithmic y-axis; For statistical analyses, ND was coded as 0.00000

[truncated: 24 more sheets: Fig 4D, Fig 4E, Fig 4F, Fig 4G, Fig 5A, Fig 5B, Fig 5C, Fig 6A, Fig 6B, Fig 6C, Fig 6D, Fig 6E, Fig 6F, Fig 6G, Fig 6H, Fig 6I, Fig 7A, Fig 7B, Fig 7C, Fig 7D …]
